# Supplementary material for: Oxidative Stress and Risk of Dementia in Older Patients with Depression: A Longitudinal Cohort Study Using Plasma Biomarkers
Source: Medicina (Kaunas). 2025 Jan 13;61(1):108. doi: 10.3390/medicina61010108 (PMC11766485; doi:10.3390/medicina61010108)
Supplement: Supplementary file 1 [file medicina-61-00108-s001.zip]

Archive with 1 entries (1 files):
- medicina-3409239-supplementary.xlsx
