# Supplementary material for: Oxidative Stress and Risk of Dementia in Older Patients with Depression: A Longitudinal Cohort Study Using Plasma Biomarkers
Source: Medicina (Kaunas). 2025 Jan 13;61(1):108. doi: 10.3390/medicina61010108 (PMC11766485; doi:10.3390/medicina61010108)
Supplement: Supplementary file 1 [file medicina-61-00108-s001.zip › medicina-3409239-supplementary.xlsx]

## Sheet: dsn
	primary outcome	primary outcome (month)	F2-isoprostanes (ng/ml)	log10 transformation	8-OHdG (ng/ml)	log10 transformation	Nitrotyrosine (µM)	Nitrotyrosine (nM)	0=lower 170, 1=upper 170	4-HNE (µg/ml)	log10 transformation	Protein Carbonyl (pmol/mg)	MDA (µg/ml)	log10 transformation			log10 transformation	Sex	Education (Years)	Age	Onset Age	0=Onset Age <75 years, 1=≥ 75	Initial HAM-D	Response	Remission	Family History of Depression	Number of Depressive Episodes	Duration of Current Episode (months)	Hypertension	Diabetes Mellitus	Dyslipidemia	Cardiac Disease	Cerebrovascular Disease	ApoE4 allele	ApoE4 allele 0=0, 1=1+2
id	AD	FU	F2	f2_log	C_8OHdG	C_8OHdG_log	C_NT	c_nt2	c_nt_c17	HNE	HNE_log	C_PC	MDA	MDA_log	Protein	Nucleic	Nucleic_log	Sex	Edu	Age	Age_onset	Late_onset75	hamd0	Response	Remitted	dep_fx	No_epi	DUR_CurEP	HTN	DM	Hyperlipid	Cardiac	CVD	ApoE4	ApoE4_i
4	1	15.2632	1.926	0.284656	103.747	2.01597	0.264456	264.457	1	0.837	-0.0772745	0.0214798	72.716	1.86163	52.142	1227.8	3.08913	1	0	60	59	0	22	0	0	0	1	9	0	0	0	1	0	0	0
5	1	222.467	0.94	-0.0268721	60.5664	1.78223	0.0466891	46.6891	0	0.487	-0.312471	0.0977883	78.309	1.89381	43.768	1543.1	3.18839	1	16	61	41	0	20	1	1	0	4	36	0	0	0	0	0	1	1
6	1	143.98	1.157	0.0633334	104.841	2.02053	0.043602	43.602	0	0.173	-0.761954	0.0822049	68.61	1.83639	54.498	1861.6	3.26989	1	16	66	65	0	20	0	0	0	1	11	1	0	0	0	0	1	1
7	0	38.6513	6.434	0.808481	56.6132	1.75292	0.254686	254.686	1	0.198	-0.703335	0.144845	86.864	1.93884	43.771	1753.3	3.24386	0	9	76	66	0	35	0	0	0	2	2	0	0	0	0	0	1	1
8	1	177.401	1.45	0.161368	19.8729	1.29826	0.0874955	87.4955	0	0.072	-1.14267	0.190393	97.943	1.99097	52.733	1542	3.18808	1	6	61	40	0	32	1	0	0	2	3	0	0	0	0	0	0	0
9	0	32.1711	1.143	0.0580462	80.7533	1.90716	0.184977	184.977	1	0	-3	0.151478	96.886	1.98626	44.627	2113.4	3.32498	0	16	83	80	1	28	1	0	0	2	4	0	0	0	0	0	0	0
10	1	84.7697	3.634	0.560385	71.4417	1.85395	0.197665	197.665	1	0.03	-1.52288	0	100.029	2.00013	61.482	1746.6	3.24219	1	6	69	65	0	21	0	0	0	2	12	1	0	0	0	0	1	1
11	1	34.2434	1.307	0.116276	37.6165	1.57538	0.115415	115.415	0	0.221	-0.655608	0.100762	109.05	2.03763	59.546	3917	3.59295	1	12	75	75	1	20	1	1	0	1	2	0	0	0	0	0	2	1
12	0	68.8816	1.056	0.0236639	19.6614	1.29362	0.140165	140.165	0	0.217	-0.66354	0.0303043	90.62	1.95722	46.858	5623.6	3.75001	1	12	66	65	0	22	0	0	0	1	10	1	0	0	0	0	0	0
13	0	56.6776	1.406	0.147985	106.612	2.0278	0.157907	157.907	0	0.061	-1.21467	0.257127	76.961	1.88627	42.547	1766.9	3.24721	1	6	74	73	0	23	1	1	0	2	5	0	0	0	0	0	1	1
14	1	87.2697	0.914	-0.0390538	55.2257	1.74214	0.136926	136.926	0	0.546	-0.262807	0.0142498	65.161	1.81399	50.527	1898.9	3.2785	0	9	81	80	1	20	1	0	0	1	12	0	0	0	1	0	0	0
15	0	27.1711	1.077	0.0322157	62.8715	1.79845	0.0909621	90.9621	0	0.061	-1.21467	0.260493	76.705	1.88482	73.86	1836.7	3.26404	1	0	80	76	1	15	1	1	1	2	1	0	0	0	0	0	0	0
16	1	125.691	1.277	0.106191	63.2182	1.80084	0.0657817	65.7817	0	0.06	-1.22185	0.0417649	96.102	1.98273	48.366	1734.5	3.23917	1	6	70	63	0	20	1	1	0	3	1	1	0	0	0	1	0	0
17	1	121.118	1.126	0.0515384	63.4778	1.80262	0.0311094	31.1094	0	0	-3	0.0645037	40.46	1.60703	62.322	1679.2	3.2251	1	12	71	71	0	19	1	1	0	1	2	1	0	0	1	0	1	1
18	0	30.2632	0.805	-0.0942041	63.7205	1.80428	0.0816108	81.6108	0	0.247	-0.607303	0.293455	43.037	1.63384	40.824	1823.4	3.26088	1	12	71	49	0	24	0	0	0	2	12	0	0	0	0	0	0	0
19	1	165	1.148	0.0599419	68.632	1.83653	0.109547	109.546	0	0.062	-1.20761	0.361562	115.355	2.06204	39.274	1310.7	3.1175	1	6	67	64	0		1	1	0	1	6	0	0	0	0	0	0	0
20	1	166.908	1.16	0.064458	42.041	1.62367	0.0611047	61.1047	0	0	-3	0.0373249	57.437	1.75919	55.191	2257.7	3.35367	1	0	68	67	0	22	1	1	0	1	4	0	0	0	0	1	0	0
21	0	38.2566	1.176	0.0704073	42.9032	1.63249	0.151952	151.952	0	1.49	0.173186	0.334661	68.427	1.83523	39.682	2555.8	3.40753	1	0	86	28	0	15	1	1	0	9	1	0	0	0	0	0	0	0
22	0	44.0132	1.101	0.0417873	55.344	1.74307	0.11924	119.24	0	1.805	0.256477	0.167774	104.07	2.01733	49.829	2277.9	3.35753	1	0	83	68	0	15	1	0	0	5	1	1	0	0	0	1	0	0
23	0	21.6776	1.366	0.135451	41.6808	1.61994	0.0882294	88.2294	0	0.105	-0.978811	0.111076	69.627	1.84278	43.934	2222.7	3.34688	1	6	65	65	0	21	1	1	0	1	1	0	1	0	0	0	1	1
24	0	156.842	2.196	0.341632	63.547	1.8031	0.14736	147.36	0	0	-3	0.184963	129.72	2.11301	51.686	2165.2	3.3355	1	12	74	72	0	16	1	1	0	2	6	1	0	0	0	0	0	0
25	0	64.3421	0.789	-0.102923	76.5179	1.88376	0.0296918	29.6918	0	0.765	-0.116339	0.188222	84.566	1.9272	63.117	1008.6	3.00372	1	12	71	69	0	15	0	0	0	1	24	0	0	0	0	0	0	0
26	0	132.599	1.039	0.0166155	52.1294	1.71708	0.129867	129.867	0	1.67	0.222716	0.137199	133.317	2.12489	48.98	2871.7	3.45814	1	0	64	53	0	17	1	1	0	3	2	1	0	0	0	0	0	0
27	0	47.6645	2.371	0.374932	42.5304	1.6287	0.0685038	68.5038	0	0.795	-0.0996329	0.130339	98.544	1.99363	69.818	1406.9	3.14826	1	6	66	66	0	19	1	1	0	1	2	0	0	0	0	0	0	0
28	0	138.224	1.865	0.270679	103.857	2.01644	0.0716736	71.6736	0	0.91	-0.0409586	0.336547	90.987	1.95898	54.554	1291.2	3.11099	1	12	71	61	0	17	1	0	0	3	2	0	0	0	0	0	0	0
29	0	179.671	0.861	-0.0649968	166.096	2.22036	0.0308998	30.8998	0	0.249	-0.603801	0.0669083	48.349	1.68439	46.631	1216.6	3.08515	1	9	64	62	0	24	1	1	0	2	2	1	1	1	0	0	1	1
30	0	18.1908	0.698	-0.156145	88.9126	1.94896	0.0312757	31.2757	0	2.336	0.368473	0.298463	81.73	1.91238	47.51	1534.9	3.18608	1	6	74	50	0	21	0	0	1	3	2	0	0	0	0	0	0	0
31	0	30.2303	1.056	0.0236639	49.6943	1.69631	0.157107	157.107	0	0.051	-1.29243	0.15287	142.046	2.15243	52.332	1933.5	3.28634	1	6	73	70	0	17	1	1	0	1	28	0	0	0	0	1	0	0
32	1	118.914	1.283	0.108227	65.7002	1.81757	0.0399106	39.9106	0	0.141	-0.850781	0.00778437	73.989	1.86917	61.662	1678.9	3.22502	0	12	66	58	0	15	0	0	0	3	2	1	0	0	0	1	0	0
33	1	28.4211	4.124	0.615319	124.786	2.09617	0.207984	207.984	1	0.238	-0.623423	0.171504	56.008	1.74825	47.579	1825.3	3.26133	1	11	73	67	0		1	0	0	1	60	0	0	1	0	0	1	1
34	1	84.0461	0.777	-0.109579	77.9136	1.89161	0.0781316	78.1316	0	6.499	0.812847	0.216074	114.155	2.05749	75.437	1395.7	3.14479	1	16	77	52	0	18	1	1	0	2	24	1	0	1	0	1	0	0
35	1	58.3882	2.707	0.432488	95.0914	1.97814	0.178091	178.091	1	1.5	0.176091	0.470583	142.151	2.15275	47.813	1592.7	3.20213	1	9	63	48	0	15	0	0	0	3	15	0	0	1	0	0	0	0
36	0	175.691	1.198	0.0784568	10.8317	1.0347	0.150039	150.039	0	2.419	0.383636	0.189004	117.306	2.06932	44.126	1498.2	3.17557	1	12	71	46	0	16	0	0	0	2	24	0	0	0	0	0	0	0
37	0	177.664	0.814	-0.0893756	5.5736	0.746136	0.0572303	57.2303	0	0.954	-0.0204516	0.0745614	70.375	1.84742	50.16	1372.9	3.13764	1	12	60	52	0	17	0	0	0	5	2	0	0	0	0	0	0	0
38	0	138.026	3.033	0.481872	8.86824	0.947837	0.109348	109.348	0	0.591	-0.228413	0	93.98	1.97304	66.827	3378.8	3.52876	1	6	77	73	0	20	0	0	0	3	20	1	0	0	0	0	0	0
39	0	28.6184	1.421	0.152594	3.86284	0.586906	0.094086	94.086	0	3.018	0.479719	0.183602	13.928	1.14389	53.921	2158	3.33405	1	8	74	61	0	20	0	0	1	3	12	0	0	0	0	0	0	0
40	0	85.6579	1.663	0.220892	0	-2	0.0900023	90.0023	0	1.212	0.0835026	0.221431	13.429	1.12804	51.122	1508.2	3.17846	1	6	75	67	0	19	1	0	1	3	5	1	0	0	0	1	0	0
41	0	116.546	1.02	0.00860017	0.545719	-0.263031	0.101522	101.522	0	2.277	0.357363	0.70133	31.688	1.50089	50.39	1649.2	3.21727	1	6	72	70	0	21	1	0	0	1	24	1	1	0	0	1	0	0
42	0	36.4474	48.354	1.68443	3.99289	0.601287	0.0492452	49.2452	0	0.21	-0.677781	0.520421	38.329	1.58353	49.998	1574.8	3.19723	1	6	75	72	0	17	1	1	1	2	18	1	0	0	0	1	0	0
43	0	47.0724	14.852	1.17178	56.4148	1.75139	0.0777302	77.7302	0	0.198	-0.703335	0.333877	19.067	1.28028	57.626	835.1	2.92174	1	16	73	71	0	14	0	0	0	1	24	1	1	1	0	0	1	1
44	0	155.296	16.644	1.22126	82.1613	1.91467	0.101502	101.502	0	0.917	-0.0376307	0.275392	14.984	1.17563	68.702	1856.3	3.26865	1	12	77	74	0	20	0	0	0	3	2	0	1	0	0	0	0	0
45	1	58.2566	31.73	1.50147	12.2597	1.08848	0.113383	113.383	0	0	-3	0.369221	41.268	1.61561	74.752	1833	3.26316	1	8	76	73	0	19	1	0	0	1	30	1	0	0	0	0	1	1
46	1	89.1118	24.538	1.38984	14.1128	1.14961	0.0481154	48.1154	0	0.035	-1.45593	0.256913	16.18	1.20898	50.445	1690.1	3.22791	1	6	75	68	0	16	1	1	0	3	2	1	0	0	1	1	1	1
47	0	127.401	22.6	1.35411	33.4157	1.52395	0.0673984	67.3984	0	0.548	-0.261219	0.355971	24.888	1.39599	54.555	1626.9	3.21136	1	6	68	67	0	18	1	1	0	1	8	0	0	0	0	0	1	1
48	0	131.776	19.808	1.29684	12.0135	1.07967	0.0763697	76.3697	0	0.024	-1.61979	0.167408	23.234	1.36612	60.212	1961.8	3.29265	1	12	65	60	0	20	1	0	0	2	3	0	0	1	0	0	0	0
49	1	66.1184	20.83	1.31869	19.4565	1.28906	0.0510803	51.0803	0	1.433	0.156246	0.935122	35.765	1.55346	48.892	1545.4	3.18904	1	6	76	75	1	10	0	0	0	1	16	0	0	0	0	0	0	0
50	0	35.7237	18.95	1.27761	85.7614	1.93329	0.0076908	7.6908	0	0.01	-2	0.240337	18.631	1.27024	64.992	1673.2	3.22355	1	12	75	75	1	18	1	0	0	1	2	0	0	0	0	0	0	0
51	1	39.5724	16.798	1.22526	0	-2	0.0920497	92.0497	0	0.015	-1.82391	0.380987	10.383	1.01632	50.028	1772	3.24846	1	9	81	81	1	18	1	0	1	1	4	1	0	0	0	0	0	0
52	0	68.1579	24.948	1.39704	0	-2	0.0532999	53.2999	0	0	-3	0.384349	20.688	1.31572	63.432	1877.3	3.27353	1	12	73	68	0	15	1	0	0	2	24	1	1	0	0	0	2	1
53	1	53.8487	10.846	1.03527	29.3445	1.46753	0.0376507	37.6507	0	0.112	-0.950782	0.146253	6.435	0.808549	72.477	1722.3	3.23611	1	6	61	58	0	5	1	1	0	1	25	0	0	0	0	0	0	0
54	0	42.6645	7.026	0.846708	55.4152	1.74363	0.0244518	24.4518	0	0	-3	0.240575	11.81	1.07225	50.13	1712.6	3.23366	1	6	77	67	0	19	1	0	0	2	3	1	1	0	0	1	0	0
55	0	139.803	8.302	0.919183	8.22436	0.915102	0.0898984	89.8984	0	0.13	-0.886057	0.263218	34.335	1.53574	52.656	1797.1	3.25457	1	6	68	48	0	16	0	0	0	9	2	1	0	0	0	0	0	0
56	0	73.9145	7.56	0.878522	0	-2	0.0609443	60.9443	0	3.402	0.531734	0.283725	28.991	1.46226	53.15	2207.8	3.34396	1	16	60	40	0	19	1	1	0	2	2	0	0	1	0	0	0	0
57	0	131.974	11.788	1.07144	1.99818	0.300634	0.122023	122.023	0	1.576	0.197556	1.03867	15.222	1.18247	55.494	1427.3	3.15452	1	6	67	66	0	20	1	1	0	1	12	0	0	0	0	0	0	0
58	1	60.0658	5.745	0.75929	7.01917	0.846286	0.126628	126.628	0	0.059	-1.22915	0.51643	24.03	1.38075	46.744	1643.5	3.21577	0	6	74	73	0		1	0	0	3	1	1	1	0	0	0	0	0
59	0	26.0855	11.652	1.0664	64.3163	1.80832	0.0449774	44.9774	0	0.591	-0.228413	0.231748	22.585	1.35382	64.035	1707.5	3.23236	1	0	74	74	0	21	1	1	0	1	2	1	0	0	0	0	0	0
60	0	117.928	18.222	1.2606	12.7113	1.10419	0.0773022	77.3022	0	0.686	-0.163676	0.353092	19.916	1.2992	58.455	1534.7	3.18602	1	12	62	62	0	20	1	0	0	2	3	0	0	0	0	0	0	0
61	0	35.9539	13.104	1.1174	14.5739	1.16358	0.0436564	43.6564	0	0.11	-0.958607	0.273431	28.484	1.4546	60.71	1507.9	3.17837	1	12	70	50	0	15	1	0	0	2	3	0	1	0	0	0	0	0
62	0	38.9145	27.248	1.43533	17.4587	1.24201	0.0530099	53.0099	0	0.222	-0.653647	0.907916	18.713	1.27214	52.626	1586.6	3.20047	1	9	70	70	0	23	1	0	0	1	2	1	0	1	1	0	1	1
63	0	121.118	22.304	1.34838	70.2402	1.84659	0.0856341	85.6341	0	0.692	-0.159894	0.522449	20.357	1.30871	54.168	1548.8	3.19	1	12	58	58	0	22	0	0	0	1	3	0	0	0	0	0	0	0
64	0	24.9342	7.761	0.889918	49.7234	1.69656	0.202604	202.604	1	0.579	-0.237321	0.340008	12.879	1.10988	45.293	1760.7	3.24569	1	9	56	36	0	23	0	0	0	2	5	0	0	0	0	0	1	1
65	0	17.8618	31.682	1.50081	55.9884	1.7481	0.227391	227.391	1	0.537	-0.270026	0.408986	25.812	1.41182	49.586	1662.2	3.22068	1	13	70	62	0	17	0	0	1	2	2	0	1	1	1	0	0	0
66	0	70.2303	18.397	1.26475	11.6671	1.06696	0.0271172	27.1172	0	0.14	-0.853872	0.549271	27.242	1.43524	48.355	1762.9	3.24623	0	20	55	55	0	32	1	0	1	1	2	0	0	0	0	0	0	0
67	0	67.1053	36.183	1.5585	84.0825	1.92471	0.0789636	78.9636	0	0.55	-0.259637	0.819775	15.434	1.18848	68.775	1731.3	3.23837	0	9	80	80	1	19	1	1	0	1	4	0	0	1	1	1	0	0
68	0	78.3553	23.27	1.3668	48.2519	1.68351	0.0318207	31.8207	0	0.986	-0.00612309	0.427853	21.856	1.33957	44.922	1289.4	3.11039	1	9	78	55	0	16	1	1	0	7	2	0	0	0	0	0	0	0
69	0	31.0197	15.192	1.18161	31.2922	1.49544	0.101047	101.047	0	0.329	-0.482804	0.449248	17.683	1.24756	53.289	1850.3	3.26724	0	12	63	26	0	17	1	0	0	9	5	0	0	0	1	0	1	1
70	0	17.6645	17.84	1.25139	0.988657	-0.00495433	0.109062	109.062	0	0.055	-1.25964	0.453987	19.614	1.29257	44.803	1428.2	3.15479	1	12	55	42	0	28	0	0	0	2	18	0	0	0	0	0	0	0
71	0	48.3882	21.774	1.33794	18.3116	1.26273	0.323266	323.266	1	1.171	0.0685569	0.636487	7.725	0.887898	48.045	1420.3	3.15238	0	20	66	61	0	21	1	0	1	3	15	0	1	0	0	0	0	0
72	0	73.3224	10.53	1.02243	11.9754	1.07829	0.169464	169.464	0	0	-3	0.228442	21.94	1.34124	51.304	1806.7	3.25689	0	16	77	71	0	13	1	1	0	2	12	0	1	0	0	0	0	0
73	0	109.112	1681.61	3.22573	5.2514	0.720275	0.0429288	42.9288	0	0.315	-0.501689	0.59269	24.344	1.38639	48.727	1513.5	3.17998	1	10	70	69	0	18	1	0	0	1	7	1	0	0	0	0	0	0
74	0	46.5132	7.278	0.862012	7.34367	0.865913	0.0532658	53.2658	0	1.163	0.0655797	0.618699	13.429	1.12804	40.569	1496.8	3.17516	1	9	72	67	0	18	1	1	0	2	3	0	0	0	0	0	0	0
75	0	122.336	77.653	1.89016	0	-2	0.0619496	61.9496	0	0.503	-0.298432	0.575089	21.745	1.33736	49.175	1316.5	3.11942	0	9	55	52	0	21	0	0	0	2	12	0	0	0	0	0	0	0
76	1	14.0132	35.059	1.5448	45.0884	1.65406	0.0864634	86.4634	0	2.965	0.472025	0.691597	9.479	0.976763	50.087	1437	3.15746	1	0	78	77	1	18	1	0	0	1	8	1	0	0	1	1	1	1
77	0	110.033	32.118	1.50675	11.5612	1.063	0.0544827	54.4827	0	0.861	-0.0649968	0.195895	16.637	1.22108	67.281	4141.1	3.61712	1	6	59	49	0	22	0	0	0	3	3	0	0	0	0	0	0	0
78	0	74.8684	18.397	1.26475	41.6686	1.61981	0.0424119	42.4119	0	0.002	-2.69897	0.237093	33.022	1.5188	60.567	1915.4	3.28226	1	6	71	71	0	22	0	0	1	1	6	1	0	0	0	0	1	1
79	0	130.757	20.667	1.31528	21.7719	1.3379	0.0367344	36.7344	0	0.257	-0.590067	0.458738	24.938	1.39686	62.781	2050.9	3.31194	0	5	71	41	0	18	1	1	1	3	2	0	0	0	0	0	0	0
80	1	50.5592	24.144	1.38281	33.6071	1.52643	0.0823363	82.3363	0	0.621	-0.206908	0.591962	16.853	1.22668	47.199	1468.5	3.16687	0	12	62	58	0	16	1	1	0	2	14	0	0	0	0	0	0	0
81	0	124.112	26.166	1.41774	39.0881	1.59204	0.12143	121.43	0	2.118	0.325926	0.670358	24.684	1.39242	50.391	1565.9	3.19476	1	6	73	63	0	21	0	0	0	3	9	0	0	0	0	0	0	0
82	0	120.954	36.183	1.5585	18.6691	1.27112	0.0675652	67.5652	0	1.837	0.264109	0.270764	26.615	1.42513	52.001	1719.2	3.23533	0	16	78	78	1	18	1	0	0	1	2	0	0	0	0	0	0	0
83	0	12.3026	8.28	0.91803	30.2448	1.48065	0.0904063	90.4063	0	3.141	0.497068	0.463435	28.663	1.45732	57.268	1617.6	3.20887	1	6	62	48	0	21	1	1	0	3	7	0	0	0	0	0	0	0
84	0	75.3947	19.026	1.27935	27.7823	1.44377	0.0846781	84.6781	0	1.781	0.250664	0.34473	44.956	1.65279	52.853	1521.4	3.18224	1	12	62	62	0	19	1	0	0	1	2	0	0	0	0	0	0	0
85	0	47.0066	16.892	1.22768	17.7309	1.24873	0.181173	181.173	1	1.5	0.176091	0.264106	56.476	1.75186	55.508	1858	3.26905	1	6	85	85	1	13	1	1	0	1	2	0	0	0	0	0	0	0
86	0	62.2697	26.727	1.42695	60.9461	1.78495	0.120496	120.496	0	3.221	0.507991	0.251949	45.364	1.65671	48.105	1545.3	3.18901	1	16	55	28	0	19	1	0	0	4	1	0	0	0	0	0	0	0
87	0	99.0132	18.186	1.25974	29.2104	1.46554	0.100842	100.842	0	2.148	0.332034	0.701716	17.445	1.24167	55.236	1709.8	3.23295	1	0	73	53	0	17	1	1	0	4	14	1	0	0	0	0	1	1
88	1	19.0461	16.504	1.21759	91.119	1.95961	0.142142	142.142	0	2.288	0.359456	0.520576	35.283	1.54757	54.286	1406.6	3.14817	1	12	58	53	0	19	1	1	0	1	2	0	0	0	1	0	1	1
89	0	63.3224	21.916	1.34076	42.4101	1.62747	0.0401658	40.1658	0	1.154	0.0622058	0.264855	29.657	1.47213	60.788	2033.1	3.30816	1	3	74	48	0	19	1	1	0	3	1	1	0	0	0	0	0	0
90	1	82.1382	76.415	1.88318	36.6708	1.56432	0.0887241	88.7241	0	2.283	0.358506	0.326476	27.649	1.44168	50.601	1531.9	3.18523	1	6	73	26	0	19	0	0	0	3	24	0	0	0	0	0	0	0
91	0	56.4803	19.688	1.2942	18.5411	1.26813	0.0887485	88.7485	0	0.89	-0.05061	0.238815	17.176	1.23492	52.593	2437.4	3.38693	1	6	71	50	0	23	0	0	0	2	12	0	0	0	0	0	1	1
92	0	26.3487	13.094	1.11707	31.349	1.49622	0.0745544	74.5544	0	0.332	-0.478862	0.190606	26.987	1.43115	60.124	2000.7	3.30118	1	3	69	68	0	18	1	0	0	1	9	1	0	0	0	0	0	0
93	0	12.0395	35.779	1.55363	33.2382	1.52164	0.0761341	76.1341	0	1.503	0.176959	0.192877	29.422	1.46867	50.291	1632.1	3.21275	1	6	62	48	0	15	1	1	0	2	2	0	0	0	0	0	0	0
94	0	90.4276	470.19	2.67227	36.0293	1.55666	0.184092	184.092	1	1.036	0.0153598	0.352194	27.419	1.43805	49.575	1800.2	3.25532	0	6	70	28	0	23	0	0	0	10	5	0	0	0	0	0	0	0
95	0	107.171	17.148	1.23421	23.6001	1.37291	0.0392459	39.2459	0	0.109	-0.962574	0.468099	33.386	1.52356	48.494	1384.4	3.14126	1	6	73	73	0	18	0	0	1	1	3	0	0	0	0	0	0	0
96	0	49.4079	10.56	1.02366	34.9035	1.54287	0.0768481	76.8481	0	0.71	-0.148742	0.234984	18.744	1.27286	48.514	1833.4	3.26326	1	6	72	68	0	17	1	0	1	2	24	0	0	0	0	0	0	0
97	1	31.6776	215.463	2.33337	28.1133	1.44891	0.259156	259.156	1	1.457	0.16346	0.288252	14.842	1.17149	50.095	2191.7	3.34078	1	0	79	79	1	13	1	1	0	1	5	0	0	0	0	0	0	0
98	0	116.776	21.218	1.3267	26.3874	1.4214	0.0619685	61.9685	0	0.171	-0.767004	0.282672	13.96	1.14489	53.065	1752.2	3.24358	1	0	70	43	0	26	1	0	0	3	1	0	0	0	0	0	0	0
99	0	114.737	13.742	1.13805	21.4203	1.33083	0.0816416	81.6416	0	1.254	0.0982975	0.20698	36.745	1.5652	60.972	1943.2	3.28852	1	6	73	71	0	20	0	0	1	2	3	0	0	0	0	0	0	0
100	0	40.9211	9.95	0.997823	48.2374	1.68338	0.064959	64.959	0	1.184	0.0733517	0.513664	14.574	1.16358	44.971	1344.6	3.12859	0	6	61	60	0	14	1	1	0	1	10	1	0	0	0	0	0	0
101	0	110.757	15.795	1.19852	26.3783	1.42125	0.0326711	32.6711	0	1.553	0.191171	0.128754	19.396	1.28771	82.172	1789.5	3.25273	1	6	57	56	0	17	1	1	0	1	4	0	1	1	0	0	0	0
102	1	77.9276	27.427	1.43818	38.203	1.5821	0.0615189	61.5189	0	1.481	0.170555	0.467274	37.973	1.57947	48.922	1199.8	3.07911	0	14	77	73	0		1	1	0	2	48	0	0	0	0	0	0	0
103	0	33.9803	21.357	1.32954	55.2328	1.7422	0.126275	126.275	0	0.841	-0.075204	1.24253	21.782	1.3381	49.383	1741.5	3.24092	1	12	74	63	0	18	0	0	0	3	9	0	0	0	1	0	1	1
104	1	49.3421	10.107	1.00462	26.7765	1.42775	0.119923	119.922	0	0.603	-0.219683	0.284578	14.201	1.15232	49.266	1554.5	3.19159	0	12	72	39	0	21	0	0	1	6	3	0	0	0	0	0	0	0
105	0	110.625	43.627	1.63976	19.4642	1.28924	0.0797268	79.7268	0	1.308	0.116608	0.233799	18.5	1.26717	57.913	1874	3.27277	0	6	75	75	1	22	0	0	0	1	2	1	0	0	0	0	0	0
106	0	29.4079	8.225	0.915136	28.5283	1.45528	0.0590513	59.0513	0	1.187	0.0744507	0.35355	25.731	1.41046	45.821	1577.1	3.19786	1	6	74	64	0	23	1	0	0	2	1	1	1	0	0	0	0	0
107	0	41.2829	25.614	1.40848	26.7337	1.42706	0.044861	44.861	0	0	-3	0.490118	24.881	1.39587	52.518	1729.5	3.23792	1	16	57	51	0	15	1	1	0	1	12	0	0	0	0	0	0	0
108	0	19.375	20.543	1.31266	7.10266	0.851421	0.0840485	84.0485	0	0.612	-0.213249	0.230483	44.145	1.64488	51.11	1883.8	3.27503	1	12	80	70	0	10	1	1	0	2	2	1	0	0	0	0	0	0
109	1	15.3618	2689.22	3.42963	21.6238	1.33493	0.17205	172.05	1	1.089	0.0370279	0.216233	43.909	1.64255	59.658	1758.8	3.24522	1	0	82	82	1	23	1	1	0	1	2	1	0	0	0	1	0	0
110	0	123.454	28.992	1.46228	19.8498	1.29776	0.115877	115.877	0	0.322	-0.492144	0.346216	22.086	1.34412	54.128	2143.5	3.33112	1	9	55	45	0	19	1	0	0	3	2	1	1	0	0	0	1	1
111	0	119.539	26.557	1.42418	21.609	1.33464	0.0221506	22.1506	0	2.773	0.44295	0.352774	36.152	1.55813	53.632	2128	3.32797	1	12	58	32	0	24	1	1	1	2	12	1	0	0	0	1	1	1
112	0	17.5987	26.898	1.42972	25.5751	1.40782	0.0543435	54.3435	0	2.779	0.443889	0.409535	10.547	1.02313	52.352	1921.4	3.28362	1	12	68	60	0	23	1	0	0	2	10	1	0	0	0	0	0	0
113	0	13.6842	27.608	1.44103	39.8742	1.60069	0.0704206	70.4206	0	5.285	0.723045	0.377977	30.926	1.49032	48.786	1526.5	3.1837	1	9	72	67	0	16	0	0	0	2	5	0	0	0	0	0	0	0
114	1	12.8289	21.868	1.33981	27.9407	1.44624	0.0173012	17.3012	0	1.96	0.292256	0.777188	24.768	1.39389	46.887	1335.4	3.12561	1	16	59	58	0	18	1	1	1	1	6	0	1	0	0	0	0	0
115	0	23.7829	38.302	1.58322	33.1586	1.5206	0.0607451	60.7451	0	1.826	0.261501	0.623938	22.378	1.34982	46.479	1331.9	3.12447	1	6	72	65	0	21	0	0	0	2	12	1	0	0	0	0	0	0
116	0	28.3553	73.292	1.86506	32.2004	1.50786	0.033241	33.241	0	2.152	0.332842	0.360434	59.364	1.77352	44.058	1337.5	3.12629	1	12	67	67	0	22	1	1	0	1	1	0	0	0	0	0	0	0
117	1	138.092	30.94	1.49052	30.4535	1.48364	0.0870844	87.0844	0	3.809	0.580811	0.342773	30.287	1.48126	54.205	1400.3	3.14622	1	1	70	70	0	18	0	0	0	1	3	1	0	0	0	0	0	0
118	0	117.303	18.606	1.26965	15.1017	1.17902	0.109811	109.811	0	2.513	0.400192	0.446303	20.327	1.30807	46.874	1760.6	3.24566	1	12	58	54	0	20	0	0	0	3	2	1	0	0	0	0	0	0
119	0	113.454	21.868	1.33981	16.902	1.22794	0.0578283	57.8283	0	2.144	0.331225	0.470015	34.305	1.53536	44.339	1428	3.15473	0	16	56	48	0	15	1	1	0	1	28	0	0	0	0	0	0	0
120	1	35.0329	20.558	1.31298	17.5572	1.24446	0.0998601	99.8601	0	0.342	-0.465974	0.76128	24.329	1.38612	40.248	1630.1	3.21221	1	0	76	76	1	12	1	0	0	1	6	1	0	0	0	0	0	0
121	0	44.0132	21.82	1.33885	61.601	1.78959	0.0240247	24.0247	0	0.008	-2.09691	1.21629	22.876	1.35938	36.751	1215.5	3.08475	1	14	73	61	0	21	1	0	1	3	4	0	0	0	0	0	0	0
122	0	22.5	24.983	1.39764	30.832	1.489	0.0568751	56.8751	0	0.189	-0.723538	1.09185	21.53	1.33304	39.163	1146.6	3.05941	1	12	71	58	0	25	1	1	0	2	6	0	0	1	0	0	1	1
123	0	39.6711	18.067	1.25689	15.5537	1.19183	0.0505976	50.5976	0	0	-3	1.06377	34.73	1.5407	47.642	1342.7	3.12798	1	9	66	65	0	20	0	0	0	2	3	0	0	0	0	0	0	0
124	0	57.5329	3.223	0.50826	74.227	1.87056	0.164152	164.152	0	0.147	-0.832683	0.664282	43.272	1.63621	36.069	1333.1	3.12486	1	6	73	67	0	20	1	0	0	2	1	0	1	0	0	0	0	0
125	0	139.671	0.836	-0.0777937	0	-2	0.113867	113.868	0	0	-3	0.541987	46.148	1.66415	93.803	1512.9	3.17981	1	12	80	80	1	17	0	0	0	1	3	0	0	0	0	0	0	0
126	0	35.4605	0.541	-0.266803	27.3883	1.43757	0.0244932	24.4932	0	0.528	-0.277366	0.905008	41.174	1.61462	47.425	1522.4	3.18253	1	0	80	78	1	14	1	1	0	1	13	1	0	0	0	0	0	0
127	0	30.9211	0.361	-0.442493	15.7037	1.196	0.0770216	77.0216	0	0.093	-1.03152	0.464036	23.462	1.37037	52.539	1525.5	3.18341	0	6	64	53	0	15	1	1	0	2	2	0	0	0	0	0	2	1
128	1	59.9342	0.284	-0.546682	22.3715	1.34969	0.0765261	76.5261	0	0.99	-0.00436481	0.621941	17.981	1.25481	49.233	1661.4	3.22047	1	6	60	58	0	28	0	0	0	1	25	1	1	0	0	0	0	0
129	0	12.1382	0.278	-0.555955	20.7297	1.31659	0.0614667	61.4667	0	0.219	-0.659556	0.74926	23.333	1.36797	49.649	1589.8	3.20134	1	6	63	38	0	10	1	1	0	11	1	0	0	0	0	0	0	0
130	0	47.7632	0.239	-0.621602	24.3382	1.38629	0.342304	342.304	1	3.651	0.562412	1.20369	39.284	1.59422	42.187	1487.7	3.17252	1	6	66	50	0	17	1	1	1	3	2	1	0	0	0	0	0	0
131	1	97.5987	0.898	-0.0467237	74.2273	1.87056	0.12908	129.081	0	0.887	-0.0520764	0.424428	42.823	1.63168	51.646	1399	3.14582	1	9	66	64	0		1	1	0	1	36	1	1	0	0	0	0	0
132	0	18.75	0.782	-0.106793	22.6505	1.35508	0.111372	111.372	0	0.056	-1.25181	1.1983	36.409	1.56121	51.74	2386.7	3.3778	1	12	69	69	0	16	1	1	0	1	2	0	0	0	0	0	0	0
133	0	15.6908	0.935	-0.0291884	9.8254	0.99235	0.138495	138.495	0	0.104	-0.982967	0.762417	64.341	1.80849	53.173	4112.2	3.61407	1	12	75	59	0	22	0	0	0	2	18	1	0	0	0	0	0	0
134	0	14.5395	0.508	-0.294136	17.8007	1.25044	0.169471	169.471	0	0.078	-1.10791	0.415558	39.061	1.59174	54.481	1650.5	3.21762	1	6	76	76	1	20	1	1	0	1	2	1	0	0	0	0	1	1
135	1	51.4145	0.636	-0.196543	54.0705	1.73296	0.373732	373.732	1	0.155	-0.809668	0.986624	24.598	1.3909	46.725	1711.1	3.23328	1	14	75	73	0		1	1	0	2	2	1	1	0	0	1	0	0
136	1	78.75	0.214	-0.669586	37.8324	1.57786	0.103853	103.853	0	0	-3	0.180478	13.365	1.12597	59.952	1557.5	3.19243	1	9	65	63	0		1	1	0	2	6	1	0	0	0	0	0	0
137	1	45.3618	0.101	-0.995679	32.4791	1.5116	0.0982108	98.2108	0	0.432	-0.364516	0.725074	25.506	1.40664	46.809	1698.2	3.22999	1	6	59	52	0	24	1	1	0	3	60	0	0	0	0	0	0	0
138	1	31.3816	0.378	-0.422508	35.8604	1.55461	0.043164	43.164	0	4.76	0.677607	1.08408	48.503	1.68577	45.661	1529.6	3.18458	1	0	78	78	1		1	0	0	1	3	1	0	0	0	1	0	0
139	1	29.0132	0	-2	34.0197	1.53173	0.0912657	91.2657	0	0.017	-1.76955	0.819883	19.793	1.29651	53.593	1420	3.15229	1	6	88	78	1		1	0	0	1	1	0	0	0	0	0	0	0
140	0	21.1184	1.087	0.0362295	75.2663	1.8766	0.0538968	53.8968	0	0.081	-1.09151	0.555231	32.953	1.51789	54.788	1682.4	3.22593	0	20	68	61	0	15	0	0	0	2	20	0	0	0	0	0	1	1
141	0	116.974	0.538	-0.269218	33.7498	1.52827	0.195468	195.468	1	0.021	-1.67778	0.927795	41.699	1.62013	46.174	1660.1	3.22013	0	12	70	68	0	15	1	1	0	2	10	1	0	0	0	0	0	0
142	0	14.1447	0	-2	61.2449	1.78707	0.12724	127.24	0	0.43	-0.366532	0.681901	24.733	1.39328	49.186	1529.4	3.18452	1	6	75	75	1	16	0	0	1	1	5	1	1	0	0	0	0	0
143	0	103.882	0.06	-1.22185	34.5435	1.53837	0.104454	104.454	0	0	-3	0.472156	33.322	1.52273	47.569	1498.4	3.17563	1	12	72	46	0	28	1	0	1	3	1	0	0	0	0	0	0	0
144	0	30.3289	0	-2	23.7008	1.37476	0.183273	183.273	1	1.953	0.290702	1.14052	23.027	1.36224	44.892	1390.5	3.14317	1	16	64	63	0	21	1	0	0	1	9	1	0	1	0	0	0	0
145	0	127.336	0	-2	55.0934	1.7411	0.0179891	17.9891	0	39.792	1.5998	0.397986	41.795	1.62112	83.42	1622.7	3.21024	1	12	58	30	0	30	0	0	1	12	3	0	1	0	0	0	0	0
146	0	23.2237	0.062	-1.20761	10.0646	1.0028	0.0753852	75.3852	0	10.9	1.03743	0.432083	31.415	1.49714	55.082	1918.4	3.28294	1	16	73	61	0	24	0	0	0	4	6	1	1	1	0	0	0	0
147	1	25.3289	0.029	-1.5376	26.5554	1.42415	0.0330891	33.0891	0	0.145	-0.838632	0.888832	17.503	1.24311	38.905	1270.1	3.10384	1	2	66	62	0	15	1	1	0	2	3	0	0	0	0	0	2	1
148	0	42.2039	0.85	-0.0705811	60.5344	1.782	0.212556	212.556	1	0.056	-1.25181	0.718206	22.255	1.34743	40.267	1553.1	3.1912	1	6	65	64	0	19	1	1	0	1	12	0	0	0	0	0	0	0
149	1	83.0592	0.566	-0.247184	83.6809	1.92263	0.120935	120.935	0	0.046	-1.33724	0.693971	29.855	1.47502	46.976	1364.9	3.1351	1	9	69	62	0	21	1	0	0	4	3	1	0	1	0	1	1	1
